# Supplementary material for: Clinical evaluation of two pathogen enrichment approaches for next-generation sequencing in the diagnosis of lower respiratory tract infections
Source: Microbiol Spectr. 2025 Jun 11;13(7):e00922-25. doi: 10.1128/spectrum.00922-25 (PMC12210998; doi:10.1128/spectrum.00922-25)
Supplement: Tables S1 and S2 — Table S1. The pathogens reported by two tNGS workflows. Table S2. Clinical records and testing results of all enrolled patients. [file spectrum.00922-25-s0001.xlsx]

## Sheet: S1
Table S1. The pathogens reported by two tNGS workflows.
	Pathogens	Counts by bs-tNGS	Counts by ps-tNGS
1	EBV	156	159
2	HSV-1	78	81
3	HHV-7	70	67
4	CMV	68	64
5	C. albicans	64	61
6	P. jiroveci	46	42
7	A. fumigatus	36	38
8	K. pneumoniae	37	36
9	P. aeruginosa	35	33
10	IAV	31	32
11	E. faecium	31	30
12	M. tuberculosis complex	26	26
13	A. baumannii	20	20
14	HCoV-229E	18	19
15	IBV	16	16
16	HRV-C	14	15
17	H. influenzae	14	15
18	HRV-A	12	12
19	S. maltophilia	11	12
20	A. flavus/A. oryzae	11	11
21	C. psittaci	11	11
22	SARS-CoV-2	12	9
23	HMPV	10	10
24	M. pneumoniae	9	9
25	E. faecalis	9	9
26	H. parainfluenzae	8	10
27	C. striatum	16	1
28	HCoV-OC43	8	9
29	C. glabrata	8	8
30	S. aureus	8	8
31	HPIV-3	7	8
32	S. pneumoniae	7	7
33	E. coli	7	6
34	E. cloacae complex	6	7
35	K. aerogenes	6	6
36	M. hominis	5	6
37	M. avium complex	5	5
38	RSV	5	5
39	S. parasanguinis	9	0
40	A. terreus	5	4
41	HAdV-B	4	5
42	E. anophelis	7	1
43	HRV-B	4	4
44	M. catarrhalis	4	4
45	HCoV-HKU1	4	4
46	S. haemolyticus	4	4
47	R. microsporus	4	4
48	A. gerencseriae	6	0
49	S. mitis	6	0
50	M. abscessus	3	3
51	U. parvum	3	3
52	C. abortus	3	3
53	V. parvula	5	0
54	HBV	5	0
55	U. urealyticum	3	2
56	C. neoformans	3	2
57	C. indologenes	4	0
58	HHV-6B	4	0
59	P. gingivalis	4	0
60	B. heparinolyticus	3	1
61	C. tropicalis	2	2
62	RSV-B	2	2
63	C. metapsilosis	2	2
64	C. neoformans complex	2	2
65	C. parapsilosis	1	3
66	R. mucilaginosa	3	0
67	P. kudriavzevii	2	1
68	L. pneumophila	2	1
69	B. cereus group	1	2
70	V. atypica	2	0
71	T. forsythia	2	0
72	M. furfur	2	0
73	S. oralis	2	0
74	N. terpenica	2	0
75	P. salivae	2	0
76	C. argentoratense	2	0
77	M. intracellulare	1	1
78	N. farcinica	1	1
79	ICV	1	1
80	EV-D	1	1
81	A. niger	1	1
82	C. bertholletiae	1	1
83	S. pseudopneumoniae	1	1
84	C. parapsilosis species complex	1	1
85	T. marneffei	1	1
86	R. oryzae	1	1
87	E. meningoseptica	1	1
88	N. meningitidis	1	1
89	S. pyogenes	1	1
90	P. mirabilis	1	1
91	B19V	1	1
92	HAdV-C	1	1
93	S. marcescens	1	1
94	BKPyV	0	1
95	R. pusillus	0	1
96	Orthorubulavirus	0	1
97	Rhizomucor	0	1
98	K. ohmeri	1	0
99	N. bracarensis​	1	0
100	P. pallens	1	0
101	B. thetaiotaomicron	1	0
102	C. freundii complex	1	0
103	A. graevenitzii	1	0
104	A. omnicolens	1	0
105	E. hormaechei	1	0
106	M. guilliermondii	1	0
107	IAV H3N2	1	0
108	C. pseudodiphtheriticum	1	0
109	C. jeikeium	1	0
110	C. koseri	1	0
111	M. mageritense	1	0
112	E. miricola	1	0
113	R. miehei	1	0
114	K. michiganensis	1	0
115	H. nanceiensis	1	0
116	A. pittii	1	0
117	C. lusitaniae	1	0
118	O. anthropi	1	0
119	HBoV	1	0
120	HHV-8	1	0
121	HPIV-4	1	0
122	S. odontolytica	1	0
123	S. salivarius	1	0
124	Y. enterocolitica	1	0
125	G. vaginalis	1	0
126	A. versicolor	1	0

## Sheet: S2
Table S2. Clinical records and testing results of all enrolled patient.
	Gender	Age,years	Fever	Cough	Expectoration	Chest tightness	Chest pain	Shortness of breath	Hemoptysis	Diabetes	Hypertension	Chronic kidney disease	Cardiovascular & cerebrovascular disease	Cancer	COPD	Asthma	Bronchiectasis	AIDS	Hepatitis	WBC count, 10^9/L	Neutrophil count, 10^9/L	Lymphocyte count, 10^9/L	CRP, mg/L	PCT, ng/mL	BDG, pg/mL	GM, μg/L	Acid-fast stain	Culture	CrAg test	MTB PCR	T-SPOT.TB	Xpert	EBV /CMV and other PCR	Poly-microbial infection?	bs-tNGS detection	Diagnostic result	ps-tNGS detection	Diagnostic result	Fully match?	Partial match?	No match?
1	male	73	Yes	Yes	Yes					Yes	Yes									15.15	13.49	0.89	120.01	0.81	＜5	0.24	NA	Sputum: B. multivorans, C. albicans; Blood negative	Blood: negative	NA	NA	BALF: negative	NA	Yes	T. forsythia,K. pneumoniae,C. albicans,EBV,hMPV,SARS-CoV-2,CMV,HSV-1	True positive	C. albicans,EBV,CMV,HSV-1,hMPV,K. pneumoniae	True positive		Yes
2	male	68		Yes								Yes								12.42	11.42	0.33	142.27	0.14	＜5	0.27	BALF: negative	BALF: negative	NA	NA	NA	NA	NA		A. terreus,HSV-1,CMV	True positive	M. pneumoniae,MTB complex,A. terreus,HSV-1,CMV	True positive		Yes
3	male	17	Yes			Yes		Yes												5.61	4.4	0.74	11.16	NA	6.251	0.17	NA	BALF: negative	NA	NA	negative	NA	NA		P. jirovecii	True positive	HSV-1,HCoV-229E	False negative			Yes
4	male	69									Yes			Yes						9.15	6.88	0.91	48.49	＜0.1	＜5	0.16	Bronchial brush: negative	BALF: S. maltophilia	NA	NA	positive	NA	NA		E. faecalis,S. maltophilia,A. baumannii,C. albicans,C. glabrata,EBV,HRV-C,HHV-7,CMV	True positive	EBV,E. faecalis,S. maltophilia,C. glabrata,HRV-C,HHV-7,CMV,A. baumannii,C. albicans	True positive	Yes
5	male	15	Yes	Yes		Yes														7.01	4.2	2.09	111.1	0.12	＜5	0.78	NA	BALF: negative	NA	NA	negative	NA	M. pneumoniae positive		M. pneumoniae	True positive	M. pneumoniae	True positive	Yes
6	male	83	Yes	Yes		Yes		Yes							Yes					14.74	14.2	0.2	135.26	2.27	＜5	0.18	NA	Sputum: P. aeruginosa, K. pneumoniae	negative	Sputum: positive	NA	BALF: positive	NA		MTB complex,HSV-1,CMV,HHV-7	True positive	MTB complex,HSV-1,CMV,HHV-7	True positive	Yes
7	female	31																		4.05	2.26	1.1	13.85	1.06	NA	0.26	Bronchial brush: negative	BALF: negative	NA	negative	NA	NA	Sputum: K. pneumoniae positive，A. baumannii positive		C. indologenes,C. striatum,E. faecium,M. furfur,CMV,HSV-1	True negative	CMV,HSV-1,E. faecium	True negative		Yes
8	male	36		Yes	Yes			Yes		Yes	Yes									19.26	18.45	0.16	89.57	1.88	＜5	NA	NA	Sputum: A. baumannii, K. pneumoniae	NA	NA	NA	NA	NA	Yes	C. striatum,K. pneumoniae,A. baumannii,U. parvum,C. albicans,HCoV-229E,HHV-7	True positive	C. albicans,HCoV-229E,K. pneumoniae,U. parvum,HHV-7,A. baumannii	True positive		Yes
9	male	60		Yes	Yes	Yes				Yes										8.42	5.33	1.55	31.46	NA	＜5	0.15	Sputum: negative	BALF: S. maltophilia; Sputum: A. baumannii, K. pneumoniae	NA	BALF: positive	NA	NA	NA		P. aeruginosa,K. pneumoniae,MTB complex,EBV,HHV-7	True positive	P. aeruginosa,K. pneumoniae,MTB complex,EBV,HHV-7	True positive	Yes
10	female	24		Yes	Yes				Yes			Yes								15.27	10.75	3.08	14.25	NA	＜5	0.2	BALF: negative	BALF: negative	negative	negative	negative	NA	NA		HHV-7,CMV	True negative	HHV-7	True negative		Yes
11	male	75	Yes	Yes	Yes	Yes		Yes												16.1	14.16	1.42	91.43	1.41	＜5	0.16	Sputum: negative	BALF: negative	NA	NA	negative	BALF: negative	NA		P. aeruginosa,P. jirovecii,EBV	True positive	P. jirovecii,EBV,P. aeruginosa	True positive	Yes
12	male	74										Yes	Yes							14.95	14.38	0.26	156.44	4.97	NA	NA	NA	BALF: S. maltophilia; Sputum: Candida spp.	NA	NA	NA	BALF: negative	NA		K. ohmeri,E. faecium,EBV	True positive	E. faecium,EBV	True positive		Yes
13	male	67		Yes	Yes	Yes		Yes							Yes					23.72	21.48	1.45	86.62	0.96	＜5	0.11	Sputum: negative	Sputum: P. aeruginosa , A. baumannii, K. pneumoniae	NA	NA	NA	NA	NA		CMV,K. pneumoniae,HSV-1,C. albicans,P. aeruginosa,E. anophelis,A. baumannii,C. striatum,EBV,E. meningoseptica	True positive	E. meningoseptica,A. baumannii,P. aeruginosa,K. pneumoniae,C. albicans,EBV,CMV,HSV-1	True positive		Yes
14	male	51	Yes	Yes														Yes		3.18	1.07	1.52	20.3	NA	＜5	NA	BALF: negative	BALF: negative	Weakly positive	BALF: negative	NA	BALF: negative	NA		M. hominis,CMV,S. parasanguinis	True positive	M. hominis,CMV,EBV	True positive		Yes
15	male	70	Yes	Yes	Yes	Yes		Yes			Yes									9.83	7.56	1.24	33.1	NA	8.724	0.1	NA	BALF: negative	negative	Sputum: negative	negative	BALF: negative	Candida spp.positive	Yes	EBV,C. psittaci,C. albicans,A. fumigatus	True positive	C. psittaci,A. fumigatus,EBV,C. albicans	True positive	Yes
16	female	79	Yes								Yes	Yes	Yes							6.12	5.51	0.35	211.45	1.94	NA	NA	NA	Sputum: C. albicans	NA	NA	negative	NA	NA	Yes	C. albicans,C. abortus	True positive	C. abortus,C. albicans	True positive	Yes
17	male	29	Yes	Yes	Yes													Yes		2.46	1.7	69.1	7.35	2.8	＜5	0.3	BALF: negative	BALF: negative	NA	NA	negative	BALF: negative	HIV positive	Yes	EBV,P. jirovecii,CMV,C. neoformans species complex	True positive	EBV,P. jirovecii,CMV,C. neoformans species complex	True positive	Yes
18	male	47						Yes												16.14	13.57	1.75	151.36	0.15	＜5	0.16	NA	Sputum: A. baumannii BALF: A. baumannii	negative	NA	NA	BALF: negative	NA		K. aerogenes,E. cloacae complex,EBV,A. baumannii	True positive	K. aerogenes,E. cloacae complex,EBV,A. baumannii	True positive	Yes
19	male	71		Yes	Yes						Yes			Yes						NA	NA	NA	NA	NA	NA	NA	NA	Sputum: C. albicans	NA	NA	NA	NA	NA	Yes	C. albicans,A. flavus/A. oryzae	True positive	C. albicans,A. flavus/A. oryzae	True positive	Yes
20	male	73		Yes							Yes				Yes					10.44	9.19	0.93	153.21	2.71	＜5	0.23	NA	BALF: C. koseri, C. albicans	negative	NA	positive	BALF: negative	Candida spp.positive	Yes	HRV-C,C. koseri,HSV-1,HHV-7,EBV,CMV,C. albicans,P. jirovecii	True positive	C. albicans,P. jirovecii,CMV,HSV-1,EBV,HRV-C,HHV-7	False negative		Yes
21	female	74	Yes								Yes		Yes							2.62	1.78	0.48	10.06	NA	NA	NA	NA	Tissue: negative	NA	NA	negative	NA	NA		EBV,CMV	True negative	CMV,EBV	True negative	Yes
22	female	49												Yes						4.77	3.51	0.98	55.67	NA	NA	NA	NA	Sputum: negative	NA	NA	NA	NA	NA		V. parvula,E. faecium,P. salivae,EBV	True negative	EBV,E. faecium	True negative		Yes
23	female	55		Yes										Yes						6.02	4.11	1.32	3.16	NA	＜5	0.19	NA	NA	NA	NA	NA	NA	NA		negative	True negative	EBV	True negative			Yes
24	female	83		Yes	Yes								Yes		Yes					6.17	4.51	1.29	28.02	＜0.1	＜5	0.21	NA	NA	NA	NA	NA	NA	NA	Yes	A. fumigatus,hMPV,C. albicans	True positive	C. albicans,A. fumigatus,hMPV	True positive	Yes
25	male	62	Yes	Yes							Yes									10.57	10.32	0.22	328.63	8.77	＜5	0.31	NA	BALF: negative	negative	NA	negative	BALF: negative	Candida spp.positive；Methicillin-resistant Staphylococcus spp.positive；P. aeruginosa positive		C. psittaci,HSV-1,EBV,P. aeruginosa	True positive	C. psittaci,EBV,HSV-1,P. aeruginosa	True positive	Yes
26	male	78	Yes			Yes				Yes	Yes		Yes							5.11	4.55	0.44	270.78	18.72	＜5	0.41	NA	Sputum: C. albicans	NA	NA	NA	NA	NA		C. psittaci,EBV	True positive	C. psittaci,EBV,HSV-1	True positive		Yes
27	female	66		Yes	Yes									Yes			Yes			3.03	1.54	0.79	1.02	NA	NA	NA	NA	BALF: negative	NA	NA	negative	NA	NA		P. jirovecii	True positive	P. jirovecii	True positive	Yes
28	female	70									Yes									4.37	2.55	1.01	43.86	NA	＜5	0.65	NA	NA	negative	NA	NA	NA	influenza B virus positive		HCoV-229E,HRV-C,CMV,E. faecium,P. jirovecii	True positive	E. faecium,P. jirovecii,CMV,HRV-C,HCoV-229E	True positive	Yes
29	male	30	Yes	Yes	Yes									Yes						3.36	2.8	0.27	39.21	0.17	＜5	0.11	Sputum: negative	Sputum: negative	negative	BALF: negative	negative	negative	NA		HRV-A,EBV	True positive	EBV,HRV-A	True positive	Yes
30	female	18		Yes				Yes	Yes											12	9.37	1.89	7.56	0.43	NA	NA	Sputum: negative	Sputum: P. aeruginosa	NA	NA	NA	NA	NA		HHV-7,P. aeruginosa,HSV-1	True positive	HHV-7,P. aeruginosa,HSV-1	True positive	Yes
31	male	45																	Yes	16.82	16.37	0.05	NA	1.52	＜5	0.16	NA	NA	NA	NA	NA	NA	S. maltophilia,C. albicans positive	Yes	K. pneumoniae,IAV H3N2,E. coli,C. striatum,E. faecalis,A. baumannii,EBV	True positive	EBV,K. pneumoniae,A. baumannii,E. faecalis,IAV,E. coli	True positive		Yes
32	male	74	Yes	Yes	Yes	Yes														19.68	16.37	2.07	73.41	0.26	＜5	0.2	BALF: negative	BALF: P. aeruginosa	negative	NA	NA	NA	NA	Yes	P. aeruginosa,CMV,EBV,HRV-A	True positive	EBV,CMV,HRV-A,P. aeruginosa	True positive	Yes
33	male	71	Yes	Yes	Yes	Yes		Yes			Yes									24.05	0.43	23.36	296.4	58.01	＜5	0.23	Sputum: negative	Sputum: negative	NA	NA	NA	NA	NA	Yes	EBV,A. fumigatus,C. psittaci	True positive	C. psittaci,A. fumigatus,EBV	True positive	Yes
34	female	18	Yes	Yes	Yes				Yes					Yes						5.51	1.3	3.69	0.63	＜0.1	＜5	0.16	NA	NA	negative	NA	NA	NA	NA		EBV,HRV-C,S. parasanguinis	True positive	A. fumigatus,EBV,HRV-C	True positive		Yes
35	female	59	Yes	Yes	Yes	Yes	Yes		Yes		Yes	Yes	Yes							8.97	6.95	1.38	8.79	0.41	＜5	＞10	NA	NA	negative	NA	negative	NA	NA	Yes	A. terreus,EBV,CMV,R. microsporus,IAV,A. fumigatus,P. jirovecii,HSV-1	True positive	A. fumigatus,A. terreus,P. jirovecii,R. microsporus,CMV,IAV,HSV-1,EBV	True positive	Yes
36	female	39	Yes	Yes	Yes			Yes												25.17	23.6	0.67	42.38	0.22	0.96	5.45	NA	BALF: A. fumigatus	negative	negative	negative	BALF: negative	Aspergillus spp.positive；influenza B virus positive	Yes	IBV,HHV-7,A. fumigatus,HSV-1	True positive	A. fumigatus,HSV-1,IBV,HHV-7	True positive	Yes
37	male	58									Yes			Yes						5.89	5.83	0.08	252.93	0.29	NA	0.26	BALF: negative	BALF: A. fumigatus	NA	negative	negative	BALF: negative	NA	Yes	CMV,E. coli,HPIV-3,HSV-1,P. jirovecii,EBV	True positive	P. jirovecii,CMV,EBV,HSV-1,HPIV-3,E. coli	True positive	Yes
38	male	73	Yes						Yes	Yes	Yes									12.39	9.74	1.43	76.95	1	＜5	0.3	NA	NA	negative	NA	NA	BALF: negative	Candida spp.positive		C. metapsilosis,HSV-1,E. faecium,EBV	True positive	HSV-1,EBV,E. faecium,C. metapsilosis	True positive	Yes
39	female	55												Yes	Yes					2.51	1.79	0.32	NA	NA	NA	NA	NA	NA	NA	NA	NA	NA	NA		H. parainfluenzae,S. mitis,C. albicans,EBV,IAV	True positive	C. albicans,IAV,EBV,H. parainfluenzae	True positive		Yes
40	male	66		Yes	Yes			Yes							Yes					19.99	18.78	0.2	67.12	1.62	＜5	1.5	BALF: negative	BALF: A. baumannii, A. fumigatus, A. flavus	NA	NA	NA	BALF: negative	Aspergillus spp.positive；influenza A virus positive	Yes	HSV-1,P. jirovecii,A. flavus/A. oryzae,IAV,HHV-7,A. fumigatus	False negative	A. fumigatus,P. jirovecii,A. flavus/A. oryzae,IAV,HSV-1,HHV-7	False negative	Yes
41	male	81				Yes		Yes		Yes										14.77	13.85	0.22	176.2	83.16	＜5	0.14	NA	Sputum: Candida spp.	NA	NA	NA	NA	Candida spp.positive	Yes	IAV,C. albicans,K. pneumoniae,HHV-7,S. pneumoniae,EBV	True positive	S. pneumoniae,HHV-7,EBV,C. albicans,K. pneumoniae	False negative		Yes
42	female	59	Yes					Yes												9.25	7.92	0.84	42.82	1.8	＜5	0.14	NA	Sputum: S. maltophilia; Pleural effusion, A. baumannii	NA	NA	NA	NA	NA	Yes	S. maltophilia,CMV,E. faecium,E. miricola,A. baumannii,EBV,C. albicans,P. jirovecii,R. microsporus,HHV-7	True positive	A. baumannii,S. maltophilia,E. faecium,R. microsporus,C. albicans,EBV,CMV,HHV-7	True positive		Yes
43	male	72													Yes					21.64	19.74	0.32	45.07	7.74	NA	BALF: 8.05	Sputum: negative	Sputum: negative	NA	Sputum: negative	NA	BALF: negative	Candida spp.positive	Yes	P. aeruginosa,HCoV-229E,A. terreus,IAV,C. albicans	True positive	P. aeruginosa,A. terreus,IAV,HCoV-229E,C. albicans	True positive	Yes
44	male	78													Yes		Yes			5.44	3.28	1.14	93.77	＜0.1	＜5	BALF: 1.65	negative	Sputum: P. aeruginosa; BALF: P. aeruginosa; K. pneumoniae	negative	NA	positive	negative	NA		EBV,K. pneumoniae,C. albicans,P. aeruginosa	True positive	P. aeruginosa,C. albicans,EBV,K. pneumoniae	True positive	Yes
45	female	63								Yes				Yes						9.75	8.51	0.34	20.27	0.33	＜5	0.29	NA	BALF: K. pneumoniae, Candida spp.	NA	NA	NA	negative	NA		HCoV-OC43,P. aeruginosa,HSV-1,HHV-7,IAV,C. albicans,K. pneumoniae	True positive	K. pneumoniae,HHV-7,HCoV-OC43,P. aeruginosa,C. albicans,IAV,HSV-1	True positive	Yes
46	male	71	Yes	Yes	Yes	Yes		Yes		Yes										12.34	10.24	1.16	100.35	NA	NA	0.28	negative	Sputum: S. aureus; BALF: S. aureus; Blood negative	NA	NA	negative	negative	NA		C. albicans,S. aureus,IAV,HSV-1,EBV	True positive	S. aureus,EBV,IAV,C. albicans,HSV-1	True positive	Yes
47	male	63	Yes	Yes	Yes	Yes		Yes					Yes							7.88	5.58	1.65	16.46	0.15	＜5	0.14	negative	Sputum: negative; BALF: S. maltophilia; P. aeruginosa; Candida spp.	negative	NA	NA	negative	NA		HCoV-OC43,P. aeruginosa,S. maltophilia,C. striatum,CMV,E. anophelis,IAV,K. pneumoniae,EBV	True positive	P. aeruginosa,K. pneumoniae,S. maltophilia,EBV,CMV,IAV,Betacoronavirus 1	True positive		Yes
48	male	70		Yes	Yes			Yes		Yes	Yes				Yes					11.93	11.05	0.68	100.12	＜0.1	＜5	1.73	negative	Sputum: Candida spp.	negative	negative	NA	NA	NA	Yes	N. farcinica,A. flavus/A. oryzae,EBV,A. terreus,P. jirovecii,C. albicans,hMPV,K. pneumoniae,L. pneumophila,HSV-1,CMV	True positive	L. pneumophila,N. farcinica,P. jirovecii,C. albicans,EBV,HSV-1,CMV,hMPV,A. flavus/A. oryzae,K. pneumoniae	True positive		Yes
49	male	81	Yes	Yes																24.63	23.75	0.27	272.54	6.99	NA	3.17	negative	Sputum: Candida spp.; BALF: A. fumigatus; Blood negative	negative	negative	negative	NA	NA	Yes	C. albicans,EBV,IAV,A. fumigatus,HSV-1,CMV	True positive	A. fumigatus,C. albicans,CMV,HSV-1,IAV,EBV	True positive	Yes
50	male	11	Yes	Yes				Yes				Yes								11.79	11.46	0.25	25.56	28.52	＜5	0.19	NA	Blood: S. pneumoniae; Pleural effusion negative; Sputum negative	NA	NA	negative	NA	NA	Yes	EBV,ICV,C. pseudodiphtheriticum,S. aureus,HSV-1	True positive	HSV-1,EBV,S. aureus,ICV	True positive		Yes
51	female	71				Yes		Yes							Yes					7.94	7.32	0.22	102.61	2.25	＜5	0.14	negative	Sputum: L. corymbifera; BALF: S. maltophilia	negative	NA	negative	negative	NA		HSV-1,E. anophelis,IBV,IAV,P. aeruginosa,M. abscessus,E. faecium,EBV,C. striatum,K. pneumoniae	True positive	P. aeruginosa,E. faecium,EBV,IBV,HSV-1,K. pneumoniae,IAV,M. abscessus	True positive		Yes
52	female	69	Yes	Yes	Yes	Yes		Yes							Yes					17.55	15.24	1.61	140.65	0.17	＜5	0.12	negative	Sputum: negative; BALF: negative; Blood: negative	negative	NA	negative	NA	NA	Yes	A. fumigatus,CMV,N. terpenica,EBV,HSV-1,Betacoronavirus 1	True positive	A. fumigatus,HSV-1,IAV,CMV,EBV,Betacoronavirus 1	False negative		Yes
53	female	67				Yes		Yes		Yes										NA	NA	NA	NA	NA	NA	NA	NA	NA	NA	NA	NA	NA	NA		MTB complex	True positive	MTB complex	True positive	Yes
54	male	70	Yes	Yes	Yes	Yes		Yes	Yes						Yes					3.42	2.65	0.49	74.65	NA	NA	NA	negative	NA	NA	NA	NA	NA	NA		M. furfur,CMV,K. pneumoniae,S. maltophilia,E. faecium	True positive	K. pneumoniae,CMV,E. faecium,S. maltophilia	True positive		Yes
55	female	50	Yes																	5.29	4.99	0.10	16.99	7.14	NA	NA	NA	Sputum: negative; Blood negative	NA	NA	NA	NA	NA	Yes	A. fumigatus,hMPV,P. jirovecii,EBV,A. flavus/A. oryzae,T. marneffei,P. aeruginosa	True positive	A. fumigatus,T. marneffei,P. jirovecii,hMPV,EBV,P. aeruginosa,A. flavus/A. oryzae	True positive	Yes
56	female	60	Yes	Yes	Yes	Yes		Yes									Yes			18.59	17.98	0.48	151.57	0.33	＜5	0.17	negative	Blood: negative; BALF: P. aeruginosa	NA	negative	negative	negative	EBV negative；		CMV,IAV,P. aeruginosa,C. albicans	True positive	P. aeruginosa,IAV,CMV,C. albicans	True positive	Yes
57	male	33	Yes	Yes	Yes									Yes						6.54	4.42	1.33	32.17	0.24	＜5	0.13	negative	Blood: negative; BALF: P. aeruginosa	negative	NA	NA	NA	EBV negative		IAV,HHV-7,P. aeruginosa	True positive	P. aeruginosa,IAV,HHV-7	True positive	Yes
58	male	38						Yes		Yes	Yes									15.02	13.47	1.26	277.42	33.26	＜5	1.10	NA	Blood: Sputum: K. pneumoniae; Sputum: P. aeruginosa	NA	NA	NA	NA	NA	Yes	P. jirovecii,HPIV-3,A. fumigatus,K. pneumoniae	True positive	K. pneumoniae,P. jirovecii,A. fumigatus,HPIV-3	True positive	Yes
59	female	58		Yes	Yes										Yes					6.63	4.68	1.59	0.88	NA	7.793	0.17	negative	Sputum: negative	NA	NA	positive	NA	NA		MAC,EBV	True positive	MAC,EBV	True positive	Yes
60	male	30	Yes	Yes	Yes															6.59	4.59	1.32	46.19	0.14	＜5	0.12	negative	Sputum: negative	NA	negative	negative	negative	NA		EBV,M. pneumoniae	True positive	M. pneumoniae,EBV	True positive	Yes
61	male	64												Yes						3.61	1.99	1.17	2.33	＜0.1	NA	0.38	negative	Sputum: negative	NA	negative	NA	NA	EBV positive；CMV negative		EBV,P. aeruginosa,P. jirovecii,Y. enterocolitica,CMV	True positive	P. jirovecii,CMV,EBV	True positive		Yes
62	female	63		Yes	Yes										Yes					5.64	3.75	1.30	9.75	＜0.1	＜5	0.15	negative	NA	NA	negative	positive	NA	NA		HSV-1,P. gingivalis,IAV,EBV	True positive	IAV,HSV-1,EBV	True positive		Yes
63	female	61		Yes	Yes			Yes			Yes									3.06	2.70	0.25	201.35	7.39	＜5	0.28	NA	Blood: negative	negative	NA	NA	negative	NA		C. psittaci,EBV	True positive	C. psittaci,EBV	True positive	Yes
64	female	32		Yes	Yes															4.92	53.7	1.82	2.01	NA	＜5	0.13	negative	NA	NA	NA	negative	NA	NA		HHV-7,EBV,A. fumigatus	True positive	A. fumigatus,EBV,HHV-7	True positive	Yes
65	male	15	Yes	Yes	Yes															23.03	18.10	3.02	135.28	0.21	＜5	0.18	negative	Blood: negative; Sputum: negative; BALF: negative	negative	NA	negative	NA	NA		H. influenzae,A. graevenitzii,S. aureus,EBV,HRV-A	True positive	H. influenzae,S. aureus,HRV-A,EBV	True positive		Yes
66	male	78						Yes						Yes						11.97	10.74	0.29	104.77	0.43	＜5	0.30	negative	Blood: negative; Sputum negative; Sputum: A. baumannii	NA	CSF: negative	NA	Sputum: positive	NA		EBV,HHV-6B,MTB complex,E. faecalis,HSV-1	True positive	MTB complex,E. faecalis,EBV,HSV-1	True positive		Yes
67	male	52						Yes						Yes						7.20	4.90	1.94	2.57	NA	NA	0.44	negative	BALF: negative	NA	Sputum: negative；BALF: positive	positive	negative	NA		MTB complex,EBV,HRV-B	True positive	MTB complex,EBV,HRV-B	True positive	Yes
68	male	70	Yes	Yes	Yes				Yes				Yes							22.87	21.82	0.71	46.53	＜0.1	＜5	0.0130	negative	Blood: negative; Sputum: A. terreus, A. fumigatus; Sputum: C. albicans; Blood: A. baumannii	NA	NA	negative	NA	NA	Yes	E. faecium,A. baumannii,A. fumigatus,HSV-1,Human bocavirus,HHV-7,C. albicans,EBV,HSV-1,CMV	True positive	E. faecium,A. baumannii,A. fumigatus,C. albicans,EBV,HSV-1,CMV,HHV-7	True positive		Yes
69	male	72	Yes	Yes	Yes	Yes		Yes							Yes					24.40	21.99	1.05	189.06	0.53	＜5	0.46	negative	Sputum: A. fumigatus; Blood negative; Sputum: C. albicans; Sputum: A. fumigatus;	NA	NA	NA	negative	NA		EBV,CMV,C. bertholletiae,A. fumigatus	True positive	A. fumigatus,C. bertholletiae,EBV,CMV	True positive	Yes
70	male	55		Yes	Yes	Yes		Yes	Yes	Yes	Yes									17.38	15.94	0.32	235.84	30.96	＜5	0.39	negative	Blood: negative; Sputum: negative; Urine negative; BALF: K. pneumoniae; Sputum: B. cepacia; BALF: B. cepacia, A. baumannii	NA	NA	negative	NA	NA		EBV,K. pneumoniae,HSV-1,M. catarrhalis	True positive	K. pneumoniae,M. catarrhalis,HSV-1,EBV	True positive	Yes
71	male	34	Yes		Yes		Yes	Yes	Yes											10.88	8.09	2.19	7.23	NA	＜5	0.08	negative	BALF: negative	NA	negative	negative	NA	NA	Yes	HHV-7,P. aeruginosa,EBV,HCoV-HKU1	True positive	EBV,HCoV-HKU1,HHV-7	False negative		Yes
72	male	71		Yes	Yes	Yes		Yes			Yes									6.07	4.84	0.77	10.52	＜0.1	＜5	0.51	NA	Sputum: C. albicans	negative	negative	negative	NA	NA	Yes	HHV-7,E. faecium,E. faecalis,EBV,C. albicans,IAV,HSV-1	True positive	E. faecalis,EBV,HHV-7,HSV-1,IAV,C. albicans	False negative		Yes
73	male	70		Yes	Yes	Yes		Yes			Yes				Yes					16.31	15.32	0.24	84.50	＜0.1	＜5	0.09	NA	Sputum: H. influenzae Bloodbacilli; BALF: P. aeruginosa; K. aerogenes; BALF: P. aeruginosa; Elizabethkingia spp.	NA	NA	NA	negative	NA	Yes	H. influenzae,MTB complex,HCoV-229E,HHV-7,K. aerogenes,E. anophelis,S. maltophilia,K. pneumoniae,M. hominis,P. aeruginosa,A. baumannii,M. abscessus	True positive	P. aeruginosa,K. aerogenes,K. pneumoniae,H. influenzae,MTB complex,M. abscessus,A. baumannii,S. maltophilia,A. fumigatus,HCoV-229E,HHV-7,M. hominis	True positive		Yes
74	male	14	Yes	Yes				Yes												8.57	3.76	2.56	2.40	NA	NA	0.22	negative	BALF: common oral colonizers	NA	NA	NA	negative	NA		HHV-7,C. albicans,A. graevenitzii,HCoV-229E,S. parasanguinis	True positive	C. albicans,HCoV-229E,HHV-7	True positive		Yes
75	female	75	Yes	Yes							Yes									16.12	13.45	1.26	10.86	NA	NA	0.33	negative	BALF: negative	negative	NA	NA	NA	NA	Yes	N. terpenica,HCoV-229E,EBV	True positive	EBV,HCoV-229E,HPIV-3	False negative		Yes
76	female	27	Yes	Yes																2.20	0.61	1.41	52	0.36	＜5	0.21	negative	Blood: negative; BALF: negative; Sputum: negative	negative	negative	positive	negative	NA		HSV-1,P. aeruginosa,C. indologenes,MTB complex	True positive	P. aeruginosa,MTB complex,H. influenzae,HSV-1	True positive		Yes
77	female	33	Yes	Yes	Yes	Yes		Yes	Yes					Yes						8.37	7.94	0.22	138.92	0.26	＜5	0.13	negative	Sputum: negative; Blood: negative	negative	negative	NA	NA	NA	Yes	S. parasanguinis,HHV-7,V. parvula,EBV,R. mucilaginosa,HPIV-3,RSV,CMV,P. jirovecii	True positive	P. jirovecii,HHV-7,EBV,RSV,CMV,HPIV-3	True positive		Yes
78	male	81	Yes	Yes	Yes															27.71	9.03	2.91	104.45	NA	＜5	0.22	NA	BALF: negative	NA	NA	NA	negative	NA		MTB complex,C. albicans,EBV,HHV-7	True positive	MTB complex,EBV,C. albicans,HHV-7	True positive	Yes
79	female	50	Yes	Yes	Yes															7.65	7.36	0.19	8.85	＜0.1	＜5	0.45	negative	Sputum: negative; BALF: negative	negative	NA	NA	NA	EBV CMV negative；L. pneumophila negative；		K. pneumoniae,EBV,IBV,HSV-1,A. fumigatus	True positive	K. pneumoniae,A. fumigatus,IBV,EBV,HSV-1	True positive	Yes
80	male	49		Yes	Yes									Yes					Yes	6.05	4.67	0.68	137.26	＜0.1	＜5	0.13	negative	BALF: negative	NA	NA	NA	NA	NA		M. pneumoniae,EBV,H. influenzae	True positive	M. pneumoniae,H. influenzae,EBV	True positive	Yes
81	male	57						Yes						Yes						4.02	3.66	0.16	1.79	＜0.1	NA	0.17	NA	BALF: negative; Sputum: negative	NA	negative	NA	negative	NA	Yes	S. mitis,RSVB,EBV,P. jirovecii	True positive	P. jirovecii,EBV,RSV	True positive		Yes
82	male	83	Yes	Yes	Yes				Yes											8.78	7.39	0.64	127.34	＜0.1	NA	NA	NA	Blood: negative	NA	NA	NA	NA	NA		M. guilliermondii,C. jeikeium,EBV,HHV-7,P. jirovecii,E. faecium	True positive	negative	False negative			Yes
83	male	65		Yes	Yes															NA	NA	NA	NA	NA	NA	0.30	NA	BALF: negative	NA	negative	NA	NA	NA		HSV-1,EBV,HHV-7	True negative	HSV-1	True negative		Yes
84	male	48	Yes	Yes	Yes													Yes		2.24	0.83	0.72	18.77	＜0.1	＜5	0.20	NA	Blood: negative; BALF: negative	negative	negative	negative	negative	EBV positive；CMV negative	Yes	CMV,EBV,V. parvula,SARS-CoV-2,C. albicans,P. jirovecii	True positive	P. jirovecii,CMV,EBV,SARS-CoV-2,C. albicans	True positive		Yes
85	male	83		Yes	Yes	Yes		Yes		Yes			Yes		Yes					7.70	7.37	0.26	284.78	8.97	＜5	0.35	negative	Blood: negative; Sputum: H. influenzae; Blood: bacilli, C. tropicalis; BALF: C. albicans	NA	NA	negative	NA	NA	Yes	EBV,A. baumannii,E. faecium,S. pneumoniae,HSV-1,Human mastadenovirus B,C. glabrata,SARS-CoV-2,H. influenzae	True positive	H. influenzae,S. pneumoniae,E. faecium,C. glabrata,EBV,HSV-1,SARS-CoV-2,Human mastadenovirus B,A. baumannii	True positive	Yes
86	male	74	Yes	Yes	Yes			Yes						Yes	Yes					4.73	3.42	0.72	50.80	0.12	＜5	0.11	negative	NA	NA	NA	NA	NA	NA	Yes	S. mitis,P. jirovecii,SARS-CoV-2,Human mastadenovirus B,EBV	True positive	P. jirovecii,EBV,Human mastadenovirus B,SARS-CoV-2	True positive		Yes
87	male	48												Yes						3.37	2.08	1.06	111.46	2.06	＜5	0.14	negative	Sputum: S. maltophilia; Sputum: negative; BALF: negative;	NA	NA	NA	NA	EBV positive，CMV positive；		V. parvula,RSV,Human parvovirus B19,CMV,E. faecium,IBV,EBV	True positive	E. faecium,CMV,IBV,EBV,RSV,Human parvovirus B19	True positive		Yes
88	male	45		Yes	Yes	Yes														9.26	7.82	0.85	12.25	NA	＜5	0.09	negative	BALF: negative	negative	NA	positive	negative	NA		IBV,HSV-1,H. influenzae,S. aureus,HHV-7	True positive	S. aureus,HHV-7,IBV,HSV-1,H. influenzae	True positive	Yes
89	female	68	Yes								Yes		Yes							5.27	4	0.97	10.28	0.86	＜5	0.41	NA	Sputum: S. maltophilia	NA	NA	NA	NA	NA		E. cloacae complex,K. aerogenes,HCoV-229E,HHV-7,E. faecium,HSV-1,S. maltophilia,CMV,A. baumannii,SARS-CoV-2	True positive	A. baumannii,S. maltophilia,E. faecium,E. cloacae complex,K. aerogenes,HSV-1,HCoV-229E,HHV-7	True positive		Yes
90	female	76												Yes						8.66	5.75	2.42	103.23	＜0.1	＜5	0.15	NA	Sputum: C. albicans	NA	NA	NA	NA	NA		CMV,HSV-1,P. jirovecii	True positive	P. jirovecii,HSV-1,CMV	True positive	Yes
91	female	47												Yes						3.72	2.57	0.64	11.19	NA	NA	BALF: 0.2	BALF: negative	BALF: negative	Blood: negative	NA	NA	BALF: negative	NA		C. albicans,A. fumigatus,S. parasanguinis	True positive	C. albicans	False negative		Yes
92	male	58	Yes	Yes	Yes	Yes		Yes								Yes				18.97	16.48	0.74	279.96	0.19	＜5	0.13	NA	BALF: A. baumannii	negative	NA	negative	NA	NA		R. mucilaginosa,HSV-1,H. influenzae,EBV	False negative	H. influenzae,EBV,HSV-1	False negative		Yes
93	male	44		Yes						Yes	Yes									15.68	13.56	NA	88.64	1.38	＜5	0.10	negative	negative	NA	NA	negative	NA	NA		negative	False negative	negative	False negative	Yes
94	male	70	Yes	Yes	Yes	Yes		Yes			Yes									9.72	8.44	0.65	91.59	1.62	NA	NA	NA	Sputum: A. baumannii	NA	NA	negative	NA	NA	Yes	E. anophelis,C. striatum,A. baumannii,Human mastadenovirus B	True positive	A. baumannii,E. anophelis,C. striatum,Human mastadenovirus B	True positive	Yes
95	male	50	Yes	Yes																4.87	3.11	1.17	17.19	NA	NA	BALF: 0.5	Sputum: negative	BALF: negative	Blood: negative	BALF: negative	negative	BALF: negative	NA		HHV-7	True negative	HHV-7	True negative	Yes
96	male	85	Yes	Yes	Yes						Yes		Yes							8.16	5.65	1.02	89.86	NA	＜5	BALF: 0.39；Blood: 0.1	negative	NA	BALF: negative	NA	negative	BALF: negative	NA		P. jirovecii,EBV	True positive	P. jirovecii,EBV	True positive	Yes
97	male	34												Yes						2.84	2	0.35	106.95	0.15	NA	BALF: 0.57	negative	BALF: negative	NA	BALF: negative	negative	BALF: negative	NA	Yes	R. miehei,HPIV-3,HHV-7	True positive	Rhizomucor,HPIV-3,HHV-7	True positive	Yes
98	male	54		Yes	Yes									Yes	Yes					NA	NA	NA	NA	NA	＜5	Blood: 0.38	BALF: negative	BALF: negative; Sputum: common oral colonizers	Blood: negative	NA	negative	NA	NA		HCoV-229E	True positive	HCoV-229E	True positive	Yes
99	male	94	Yes	Yes	Yes	Yes		Yes					Yes		Yes					9.67	7.74	1.15	80.6	2.76	NA	NA	BALF: negative	BALF: E. meningoseptica, C. parapsilosis, C. albicans	NA	BALF: negative	negative	BALF: negative	Blood CMV: negative	Yes	C. indologenes, EBV,HSV-1,CMV,HPIV-3,E. anophelis,E. faecium	True positive	E. faecium,EBV,HSV-1,CMV,HPIV-3	False negative		Yes
100	male	59		Yes								Yes	Yes							6.2	5.5	0.32	18.13	0.93	＜5	Blood: 0.75	BALF: negative	Sputum: E. coli, A. niger; BALF: negative	Blood: negative	NA	NA	NA	Blood CMV: negative	Yes	A. fumigatus,P. jirovecii,HSV-1,CMV,HCoV-229E,E. cloacae complex,S. marcescens,P. aeruginosa,K. pneumoniae,EBV,RSV	True positive	E. cloacae complex,S. marcescens,P. aeruginosa,A. fumigatus,HSV-1,HCoV-229E,RSV,CMV,EBV,P. jirovecii	True positive		Yes
101	male	21	Yes	Yes		Yes		Yes												9.54	6.49	2.36	5.37	NA	NA	BALF: 7.47	BALF: negative	BALF: common oral colonizers	BALF: negative	NA	positive	BALF: negative	NA		EBV	True negative	EBV	True negative	Yes
102	male	75	Yes	Yes		Yes								Yes						10.96	9.6	0.56	134.47	NA	＜5	Blood: 0.2；BALF0.43	BALF: negative	Sputum: Candida spp.; BALF: negative	NA	positive	NA	NA	NA		MTB complex,C. lusitaniae,EBV,HHV-7,E. faecium	True positive	E. faecium,MTB complex,M. hominis,EBV,HHV-7	True positive		Yes
103	female	53				Yes		Yes												12.52	10.18	1.61	0.34	NA	NA	BALF: 0.34	BALF: negative	BALF: negative	NA	BALF: negative	NA	BALF: negative	NA	Yes	P. jirovecii,HRV-C,EBV,CMV,HSV-1,P. aeruginosa,hMPV	True positive	P. aeruginosa,P. jirovecii,EBV,CMV,HRV-C,HSV-1	True positive		Yes
104	female	29		Yes	Yes						Yes								Yes	5.44	2.8	2.16	1.39	NA	＜5	Blood: 0.22；BALF: 0.52	BALF: negative	BALF: negative	Blood: positive; BALF: positive	NA	negative	BALF: negative	NA		C. albicans,HHV-7	False negative	HHV-7	False negative		Yes
105	male	65		Yes	Yes	Yes		Yes						Yes						10.59	9.27	0.85	78.15	0.25	NA	BALF: 1.78	BALF: negative	BALF: S. maltophilia	NA	BALF: negative	NA	NA	NA	Yes	C. glabrata,HHV-7,hMPV,CMV,C. albicans,HSV-1	True positive	S. maltophilia,C. glabrata,C. albicans,HHV-7,HSV-1,CMV,hMPV	True positive		Yes
106	male	52	Yes	Yes	Yes	Yes		Yes							Yes		Yes			15.36	13.52	0.98	83.47	NA	＜5	Blood: 0.25；BALF: 3.59	BALF: negative	Sputum: negative; BALF: P. aeruginosa	Blood/BALF: negative	BALF: negative	positive	BALF: negative	NA	Yes	P. aeruginosa,A. fumigatus,P. jirovecii,EBV,HHV-7,CMV	True positive	P. aeruginosa,A. fumigatus,P. jirovecii,EBV,HHV-7,CMV	True positive	Yes
107	male	62		Yes	Yes	Yes														6.71	4.9	1.09	12.38	NA	NA	BALF: 0.19	NA	BALF: Candida spp.	BALF: negative	NA	NA	BALF: negative	NA		MTB complex,P. gingivalis,C. albicans	True positive	H. parainfluenzae,MTB complex,C. albicans	True positive		Yes
108	male	58	Yes																	7.87	5.18	1.96	7.73	0.11	NA	BALF: 0.27	BALF: negative	BALF: negative	NA	BALF: negative	negative	NA	NA		A. graevenitzii,S. parasanguinis,P. pallens,HHV-7	True negative	H. parainfluenzae,HHV-7	True negative		Yes
109	male	66	Yes	Yes	Yes	Yes		Yes												18.33	16.33	0.9	60.91	0.34	＜5	Blood: 0.2	BALF: negative	BALF: negative; Sputum: common oral colonizers	Blood: negative	BALF: negative	NA	NA	NA		HRV-C,HSV-1	False positive	HSV-1,HRV-C	False positive	Yes
110	male	59				Yes	Yes	Yes												5.41	4.62	0.33	103.07	0.35	＜5	BALF: 0.2	NA	BALF: E. coli; P. aeruginosa, S. maltophilia	NA	NA	NA	NA	NA	Yes	E. coli,HRV-B,U. urealyticum,M. hominis,P. aeruginosa,A. pittii,S. pneumoniae,K. aerogenes	True positive	E. coli,P. aeruginosa,S. pneumoniae,K. aerogenes,M. hominis,U. urealyticum,HRV-B	True positive		Yes
111	male	73		Yes	Yes								Yes	Yes						5.31	4.1	0.27	33.53	NA	NA	BALF: 0.16	NA	BALF: Candida spp.	NA	BALF: negative	NA	BALF: negative	NA	Yes	P. jirovecii,EBV,CMV,HRV-A	True positive	CMV,P. jirovecii,HRV-A,EBV	True positive	Yes
112	male	63	Yes	Yes	Yes	Yes					Yes	Yes							Yes	NA	NA	NA	NA	NA	＜5	BALF: 0.41	BALF: negative	BALF: negative; Sputum: common oral colonizers	BALF: negative	NA	negative	NA	NA		EBV,CMV,C. striatum,K. pneumoniae	True positive	EBV,CMV,K. pneumoniae	True positive		Yes
113	female	45	Yes			Yes		Yes		Yes										13.28	11.19	1.39	58.95	0.31	＜5	Blood: 0.27；BALF: 0.29	BALF: negative	BALF: negative; Sputum: common oral colonizers	NA	BALF: negative	positive	BALF: negative	Blood: negative	Yes	A. baumannii,C. bracteosa,A. fumigatus,C. striatum,E. cloacae complex,C. albicans	True positive	A. baumannii,E. cloacae complex,A. fumigatus,C. parapsilosis	True positive		Yes
114	male	72		Yes	Yes	Yes	Yes	Yes												29.33	28	0.49	134.97	0.32	NA	BALF: 1.35	NA	BALF: Candida spp.; Sputum: A. fumigatus, C. albicans	NA	NA	NA	NA	Blood: negative	Yes	K. pneumoniae,E. faecalis,C. albicans,HSV-1,EBV,HCoV-229E,A. baumannii	False negative	HSV-1,A. baumannii,E. faecalis,C. albicans,EBV,K. pneumoniae,HCoV-229E	False negative	Yes
115	male	60		Yes	Yes	Yes		Yes					Yes		Yes					NA	NA	NA	NA	NA	NA	NA	Puncture fluid: negative	BALF: negative	Blood: negative	BALF: negative	NA	BALF: negative	NA		negative	True negative	negative	True negative	Yes
116	female	16		Yes			Yes													6.96	5.06	1.36	0.1	＜0.1	NA	BALF: 0.65	BALF: negative	BALF: negative	NA	BALF: negative	negative	BALF: negative	Blood: negative		M. hominis,S. pseudopneumoniae,HCoV-OC43	True positive	HCoV-OC43,S. pseudopneumoniae	True positive		Yes
117	male	71		Yes	Yes									Yes	Yes					7.06	5.59	0.71	101.35	NA	NA	BALF: 0.51	BALF: negative	BALF: C. albicans	NA	BALF: negative	NA	BALF: negative	NA		S. parasanguinis,C. albicans,EBV,HRV-C,CMV,HCoV-229E,HHV-7	True positive	EBV,HCoV-229E,CMV,HRV-C	True positive		Yes
118	male	79	Yes	Yes	Yes	Yes		Yes			Yes				Yes					12.85	11.61	0.64	50.12	NA	NA	BALF: 0.42	BALF: negative	BALF: K. pneumoniae	NA	NA	NA	BALF: negative	NA	Yes	K. pneumoniae,IAV,EBV,A. omnicolens,V. atypica,S. parasanguinis	True positive	K. pneumoniae,IAV,EBV	True positive		Yes
119	male	50	Yes			Yes						Yes							Yes	12.23	10.22	1.33	26.69	0.12	8.273	Blood: 0.26	BALF: negative	BALF: negative; Sputum: E. cloacae	Blood: negative	NA	negative	NA	Blood CMV: negative		P. jirovecii,CMV	True positive	P. jirovecii,CMV	True positive	Yes
120	female	79	Yes	Yes	Yes	Yes														3.24	2.13	0.77	19.31	＜0.1	＜5	Blood: 0.16；BALF: 0.17	NA	Sputum: C. orthopsilosis; BALF: C. metapsilosis	NA	NA	positive	NA	NA		HSV-1,K. aerogenes,C. metapsilosis	True positive	HSV-1,K. aerogenes,C. metapsilosis	True positive	Yes
121	female	81	Yes											Yes						8.62	7	0.89	66.58	0.31	＜5	Blood: 0.13；BALF: 0.39	BALF: negative	Sputum: P. aeruginosa; BALF: P. aeruginosa	NA	Sputum/BALF: negative	positive	NA	Blood: negative	Yes	P. aeruginosa,C. albicans,HSV-1,EBV,CMV	True positive	HSV-1,P. aeruginosa,EBV,CMV,C. albicans	True positive	Yes
122	female	48	Yes	Yes	Yes	Yes			Yes											4.65	2.83	1.49	50.63	NA	＜5	Blood: 2.22	BALF: negative	BALF: negative	Blood: negative	NA	negative	BALF: negative	NA		EBV,IBV,A. graevenitzii	True positive	EBV,IBV	True positive		Yes
123	male	42		Yes															Yes	12.78	10.72	1.5	0.27	NA	＜5	Blood: 0.37，BALF: 0.2	BALF: negative	BALF: negative	NA	NA	positive	NA	NA		CMV		CMV		Yes
124	male	75	Yes		Yes			Yes		Yes	Yes				Yes					14.43	11.41	1.26	129.67	2.02	＜5	Blood: 1.0	NA	BALF: S. maltophilia; Sputum: P. aeruginosa	NA	BALF: negative	negative	negative	negative	Yes	MTB complex,HHV-7,P. aeruginosa,C. striatum,S. maltophilia,C. albicans	False positive	C. albicans,HHV-7,S. maltophilia,P. aeruginosa	True positive		Yes
125	female	67	Yes	Yes	Yes				Yes								Yes			8.81	6.9	1.26	168.93	0.19	＜5	Blood: 0.29；BALF: 0.4	BALF: negative	BALF: negative	Blood: negative	NA	negative	NA	NA	Yes	C. abortus,EBV,C. neoformans species complex	True positive	EBV,C. abortus,C. neoformans species complex	True positive	Yes
126	male	87		Yes	Yes	Yes		Yes												5.36	4.27	0.44	22.61	0.19	＜5	Blood: 0.33；BALF: 1.52	BALF: negative	BALF: negative	NA	BALF: negative	negative	NA	NA	Yes	E. faecalis,P. kudriavzevii,EBV,S. haemolyticus,HRV-A	False negative	E. faecalis,P. kudriavzevii,EBV,HRV-A,A. fumigatus,S. haemolyticus	True positive		Yes
127	female	71		Yes	Yes	Yes		Yes						Yes	Yes					5.76	3.05	1.91	0.62	NA	NA	NA	BALF: negative	BALF: negative	NA	NA	NA	NA	NA		negative	True negative	negative	True negative	Yes
128	male	74	Yes	Yes	Yes	Yes		Yes												15.91	14.81	0.55	42.06	NA	NA	NA	BALF: negative	BALF: negative	NA	BALF: negative	NA	BALF: negative	NA	Yes	E. hormaechei,A. fumigatus,P. jirovecii,CMV,HSV-1,K. pneumoniae,S. maltophilia	True positive	CMV,K. pneumoniae,S. maltophilia,E. cloacae complex,HSV-1,A. fumigatus	True positive		Yes
129	female	33		Yes	Yes														Yes	9.79	7.45	1.67	10.8	NA	NA	BALF: 0.37	BALF: negative	BALF: negative	NA	BALF: negative	NA	NA	NA	Yes	P. jirovecii,HHV-7,CMV,M. catarrhalis,EV-D	True positive	M. catarrhalis,HHV-7,P. jirovecii,CMV,EV-D	True positive	Yes
130	male	68						Yes						Yes	Yes					3.67	1.86	1	3.61	＜0.1	＜5	Blood: 0.1，BALF: 0.36	NA	BALF: negative	NA	NA	NA	NA	Blood: negative		C. albicans,P. jirovecii,EBV,HHV-7	True positive	HHV-7,EBV,C. albicans,P. jirovecii	True positive	Yes
131	female	71	Yes	Yes	Yes															7.93	6.96	0.57	58.8	6.7	＜5	Blood: 0.42，BALF: 0.5	BALF: negative	BALF: C. striatum	NA	BALF: negative	NA	NA	NA		C. striatum,C. albicans,EBV,HSV-1	False negative	C. albicans,EBV,HSV-1	True positive		Yes
132	male	20		Yes	Yes	Yes	Yes	Yes												7.12	3.13	3.16	3.06	NA	＜5	0.22	negative	negative	negative	NA	negative	negative	NA		H. parainfluenzae	True positive	H. parainfluenzae	True positive	Yes
133	female	56	Yes	Yes	Yes	Yes	Yes													9.46	8.09	0.88	28.29	＜0.1	＜5	BALF: 3.98	NA	negative	NA	negative	NA	negative	Aspergillus spp.negative		HHV-7,A.versicolor	False negative	A. fumigatus,HHV-7,EBV	True positive		Yes
134	female	38		Yes	Yes	Yes		Yes	Yes											7.03	4.42	2.12	<0.2	NA	NA	BALF: 0.5	negative	negative	NA	NA	NA	negative	NA		H. parainfluenzae,HRV-B	True positive	HRV-B,H. parainfluenzae	True positive	Yes
135	male	42	Yes	Yes															Yes	3.84	2.97	0.61	22.89	＜0.1	NA	BALF: 0.45	negative	Candida spp.	negative	NA	NA	negative	HIV+，EBV +,CMV+	Yes	P. jirovecii,C. albicans,EBV,CMV,HSV-1,HCoV-229E	True positive	EBV,HSV-1,C. albicans,P. jirovecii,HCoV-229E,CMV	True positive	Yes
136	male	51		Yes	Yes	Yes		Yes						Yes						9.76	8.35	0.54	35.23	NA	NA	BALF: 0.16	negative	negative	NA	negative	NA	NA	NA		HRV-C	True positive	HRV-C	True positive	Yes
137	male	67	Yes										Yes							4.77	3.54	0.57	43.86	＜0.1	＜5	Blood: 0.21	negative	NA	negative	NA	negative	NA	NA		M. pneumoniae,C. albicans	False positive	C. albicans	True negative		Yes
138	female	66	Yes	Yes	Yes	Yes		Yes							Yes		Yes			5.35	4.4	0.55	197.31	0.26	NA	NA	negative	K. pneumoniae, C. tropicalis	NA	negative	negative	NA	M. intracellulare positive	Yes	MAC,EBV,CMV,K. pneumoniae,C. tropicalis,P. jirovecii,C. neoformans	True positive	EBV,CMV,C. tropicalis,K. pneumoniae,P. jirovecii,MAC	True positive		Yes
139	female	66		Yes	Yes					Yes										3.06	1.6	1.17	2.58	NA	＜5	Blood: 0.1	NA	S. aureus	NA	NA	positive	NA	NA		S. aureus,P. jirovecii,R. oryzae,A. flavus/A. oryzae,IBV,EBV	True positive	A. flavus/A. oryzae,R. oryzae,IBV,P. jirovecii,S. aureus,EBV	True positive	Yes
140	female	74	Yes	Yes	Yes												Yes			NA	NA	NA	NA	0.19	＜5	Blood: 0.27	negative	Sputum: P. aeruginosa, Candida spp.	negative	NA	negative	NA	NA	Yes	P. aeruginosa,EBV,A. flavus/A. oryzae	True positive	EBV,A. flavus/A. oryzae,P. aeruginosa	True positive	Yes
141	male	33	Yes	Yes	Yes				Yes										Yes	5.05	2.97	1.39	19.68	＜0.1	＜5	BALF: 0.78	negative	negative	negative	NA	negative	NA	M. pneumoniae positive		M. pneumoniae,EBV	True positive	EBV,M. pneumoniae	True positive	Yes
142	male	64	Yes	Yes	Yes		Yes			Yes										8.57	5.8	1.97	7.41	NA	NA	NA	negative	negative	NA	negative	NA	negative	NA		B. heparinolyticus,P. jirovecii,C. albicans,CMV,EBV,M. hominis		C. albicans,P. jirovecii,EBV,M. hominis,HRV-C,CMV			Yes
143	male	41	Yes	Yes															Yes	7.08	6.53	0.18	14.2	0.18	＜5	Blood: 0.21	negative	A. fumigatus	negative	NA	negative	NA	NA	Yes	A. flavus/A. oryzae,A. fumigatus,CMV,S. aureus,SARS-CoV-2	True positive	S. aureus,CMV,A. flavus/A. oryzae,A. fumigatus,SARS-CoV-2	True positive	Yes
144	male	68		Yes	Yes	Yes	Yes	Yes												11.56	9.11	1.65	102.35	NA	NA	Blood: 0.34	negative	negative	negative	NA	negative	NA	NA		P. jirovecii,HHV-7,S. salivarius,HRV-A	True positive	HHV-7,HRV-A,P. jirovecii	True positive		Yes
145	male	21																		6.35	4.53	1.23	0.79	NA	NA	BALF: 0.77	negative	negative	NA	NA	positive	negative	NA		MTB complex	True positive	MTB complex	True positive	Yes
146	male	60		Yes	Yes															8.78	4.93	3.03	0.88	NA	＜5	Blood: 0.19	negative	negative	NA	NA	positive	NA	NA		EBV	True negative	EBV	True negative	Yes
147	female	17	Yes	Yes	Yes															8.44	6.96	0.76	35.02	0.18	NA	Blood: 0.13	negative	negative	negative	NA	negative	NA	M. pneumoniae positive		M. pneumoniae,T. forsythia,H. parainfluenzae	True positive	H. parainfluenzae,M. pneumoniae,A. fumigatus	True positive		Yes
148	male	50	Yes	Yes	Yes															4.84	3.59	0.78	48.02	＜0.1	＜5	BALF: 0.33	negative	negative	negative	negative	negative	negative	NA		C. psittaci	True positive	C. psittaci	True positive	Yes
149	male	92						Yes								Yes				20.72	18.48	0.93	188.87	2.81	＜5	Blood: 0.22	negative	C. striatum, C. albicans	negative	negative	NA	NA	NA	Yes	C. striatum,EBV,HCoV-OC43,E. faecalis,K. pneumoniae,HRV-A,C. albicans,CMV	True positive	K. pneumoniae,C. albicans,EBV,HRV-A,HCoV-OC43,E. faecalis,CMV	True positive		Yes
150	female	46							Yes											5.6	57.9	1.81	0.38	NA	＜5	BALF: 1.09	negative	negative	NA	negative	negative	NA	NA	Yes	A. fumigatus,HCoV-229E	True positive	HCoV-229E,A. fumigatus	True positive	Yes
151	male	54	Yes	Yes	Yes	Yes		Yes												5.7	4.24	1.08	4.32	NA	＜5	Blood: 0.45	negative	negative	NA	negative	negative	NA	NA		H. parainfluenzae,HRV-C	False negative	H. parainfluenzae,HRV-C	False negative	Yes
152	female	67	Yes	Yes	Yes										Yes		Yes			2.72	1.01	1.44	0.97	NA	＜5	Blood: 0.16	negative	negative	negative	NA	NA	NA	NA	Yes	MAC,A. fumigatus,EBV	True positive	A. fumigatus,EBV,MAC	True positive	Yes
153	male	74		Yes	Yes								Yes		Yes					3.92	2.73	0.87	43.12	NA	＜5	Blood: 0.09	NA	NA	negative	NA	negative	NA	NA		M. pneumoniae,CMV,EBV,N. meningitidis,C. albicans		CMV,N. meningitidis,EBV,C. albicans			Yes
154	female	46		Yes		Yes			Yes								Yes			4.76	2.67	1.7	0.28	＜0.1	＜5	BALF: 0.56	BALF: positive	NA	negative	negative	negative	NA	NA		MAC	True positive	MAC	True positive	Yes
155	male	37																		5.82	2.96	2.35	1.62	NA	NA	Blood: 0.23	negative	negative	NA	NA	positive	negative	NA	Yes	MTB complex,HHV-7,HCoV-OC43	False negative	HHV-7,HCoV-OC43	True positive		Yes
156	male	71		Yes	Yes						Yes									5.18	4.35	0.69	142.91	25.36	＜5	Blood: 0.48	negative	negative	NA	NA	NA	NA	NA		C. psittaci,EBV,HSV-1,E. faecium,C. albicans	True positive	E. faecium,C. psittaci,HCoV-OC43,HSV-1,C. albicans,EBV	False positive		Yes
157	male	77												Yes						5.72	4.34	0.55	51.12	NA	＜5	BALF: 2.56	negative	negative	negative	negative	negative	negative	NA		EBV,HCoV-OC43,H. parainfluenzae,HHV-7	True positive	HHV-7,H. parainfluenzae,HCoV-OC43,EBV	True positive	Yes
158	male	59												Yes						4.79	3.92	0.66	14.83	NA	NA	BALF: 0.65	negative	negative	NA	NA	NA	negative	NA		EBV,CMV,C. argentoratense	True negative	EBV,CMV	True negative		Yes
159	male	54	Yes	Yes	Yes	Yes		Yes	Yes										Yes	5.47	3.16	1.78	14.07	NA	＜5	Blood: 0.19	negative	NA	NA	NA	negative	NA	NA	Yes	A. fumigatus,R. microsporus,EBV,IAV	True positive	A. fumigatus,IAV,R. microsporus,EBV	True positive	Yes
160	male	74	Yes	Yes	Yes						Yes		Yes							7.56	5.95	0.54	154.23	2.47	＜5	BALF: 0.55	negative	K. pneumoniae; C. albicans	negative	NA	NA	NA	NA		K. pneumoniae,C. albicans,HSV-1,HHV-7,CMV	True positive	HSV-1,HHV-7,K. pneumoniae,C. albicans,CMV	True positive	Yes
161	female	75	Yes												Yes					5.41	3.81	1.13	9.92	＜0.1	＜5	Blood: 0.14	negative	P. aeruginosa	negative	negative	negative	NA	NA		P. aeruginosa,CMV,EBV	True positive	EBV,CMV,P. aeruginosa	True positive	Yes
162	female	45		Yes																6.15	3.09	2.67	5.49	NA	＜5	Blood: 0.21	NA	NA	negative	NA	positive	NA	NA		V. parvula,EBV,HHV-7,IBV	True positive	IBV,HHV-7,EBV	True positive		Yes
163	male	75		Yes		Yes			Yes		Yes									31.25	29.45	0.79	115.23	59.88	＜5	Blood: 0.17	negative	A. fumigatus, C. albicans	NA	NA	NA	NA	NA	Yes	A. fumigatus,C. glabrata,C. albicans,HSV-1,EBV,K. pneumoniae	True positive	C. albicans,A. fumigatus,C. glabrata,HSV-1,K. pneumoniae,EBV	True positive	Yes
164	male	71		Yes	Yes						Yes				Yes					6.57	4.7	1.22	3.56	NA	NA	BALF: 1.81	negative	negative	negative	negative	negative	negative	NA		EBV	True negative	EBV,hMPV	False positive		Yes
165	female	36	Yes	Yes	Yes															2.65	1.54	0.84	114.07	＜0.1	NA	Blood: 0.13	negative	negative	NA	negative	negative	NA	NA		M. pneumoniae,HHV-7	True positive	HHV-7,M. pneumoniae	True positive	Yes
166	female	33				Yes	Yes	Yes												6.96	5.5	1.13	5.81	NA	NA	BALF: 0.18	negative	negative	negative	NA	NA	negative	NA		HHV-7	True negative	HHV-7	True negative	Yes
167	female	65	Yes	Yes		Yes		Yes		Yes			Yes							3.6	2.15	1.08	81.96	NA	＜5	Blood: 0.08	negative	negative	negative	NA	NA	negative	NA		EBV,H. influenzae,IAV	True positive	H. influenzae,EBV,IAV	True positive	Yes
168	female	49	Yes	Yes	Yes					Yes										7.03	5.14	1.31	129.78	NA	NA	BALF: 0.28	negative	negative	negative	NA	NA	NA	NA		EBV,C. argentoratense,H. influenzae	True positive	H. influenzae,EBV	True positive		Yes
169	male	71		Yes	Yes	Yes		Yes												8.8	6.67	1.28	169.35	NA	＜5	Blood: 0.64	negative	negative	negative	NA	negative	NA	NA		EBV	True negative	P. aeruginosa,EBV	True negative		Yes
170	male	66		Yes	Yes	Yes		Yes	Yes						Yes					5.39	5.1	0.17	223.17	0.35	＜5	Blood: 0.32	negative	negative	NA	negative	negative	NA	influenza A virus pcrpositive	Yes	C. psittaci,IAV,EBV,HHV-7,H. parainfluenzae,K. pneumoniae	True positive	H. parainfluenzae,C. psittaci,IAV,EBV,HHV-7,K. pneumoniae	True positive	Yes
171	male	72		Yes	Yes				Yes					Yes						24.84	20.15	2.64	121.77	0.65	＜5	Blood: 0.32	negative	Sputum: C. albicans	NA	negative	NA	NA	NA	Yes	E. faecium,EBV,HCoV-229E,HSV-1,C. albicans	True positive	HSV-1,EBV,E. faecium,C. albicans,HCoV-229E	True positive	Yes
172	male	42	Yes	Yes	Yes			Yes												3.22	1.92	0.68	15.21	0.43	NA	NA	negative	negative	NA	NA	NA	NA	NA		S. haemolyticus,E. faecium,EBV,HSV-1,HHV-7,A. baumannii,IAV	True positive	IAV,HSV-1,HHV-7,E. faecium,S. haemolyticus,EBV,A. baumannii	True positive	Yes
173	male	65	Yes	Yes	Yes															6.96	5.44	1.06	28.11	20.02	＜5	Blood: 0.23	NA	NA	negative	NA	negative	negative	influenza A virus positive，S. pneumoniae positive	Yes	C. albicans,A. flavus/A. oryzae,HSV-1,S. pneumoniae,IAV,EBV	True positive	IAV,HSV-1,S. pneumoniae,EBV,C. albicans,A. flavus/A. oryzae	True positive	Yes
174	female	72		Yes	Yes	Yes		Yes		Yes										6.53	3.65	1.83	NA	NA	NA	NA	negative	negative	NA	NA	NA	NA	NA		C. psittaci,EBV,IAV		C. psittaci,IAV,EBV		Yes
175	male	72	Yes	Yes	Yes			Yes						Yes						6.69	4.88	1.32	7.61	＜0.1	NA	BALF: 0.5	negative	Candida spp.	NA	NA	NA	negative	NA		C. glabrata,EBV,HHV-7	True negative	C. glabrata,HHV-7,EBV	True negative	Yes
176	male	87		Yes	Yes	Yes		Yes												12.98	10.8	1.26	121.17	0.93	＜5	0.8	negative	BALF: negative Sputum: Chryseobacterium spp., A. junii	Blood: negative	negative	negative	NA	NA	Yes	EBV,HSV-1,H. influenzae,HRV-C	True positive	HRV-C,EBV,HSV-1,H. influenzae	True positive	Yes
177	male	57		Yes	Yes	Yes		Yes												10.49	8.1	1.49	8.05	NA	NA	0.4	NA	BALF: negative, negative	BALF: negative	NA	NA	negative	NA	Yes	P. jirovecii,A. fumigatus,EBV,IAV	True positive	IAV,A. fumigatus,P. jirovecii,EBV	True positive	Yes
178	male	77	Yes	Yes	Yes	Yes		Yes						Yes						9.35	6.79	1.74	69.42	0.18	＜5	0.21	BALF: negative	BALF: negative	NA	Weakly positive	NA	negative	NA	Yes	MTB complex,A. terreus,EBV,CMV	True positive	MTB complex,CMV,EBV,A. terreus	True positive	Yes
179	female	55	Yes	Yes	Yes					Yes										5.1	3.58	1.24	15.97	＜0.1	NA	0.26	Sputum: negative	BALF: negative	negative	negative	negative	NA	NA	Yes	L. pneumophila,EBV,HRV-C,HCoV-229E,P. aeruginosa	True positive	HRV-C,EBV,HCoV-229E	False negative		Yes
180	female	66	Yes	Yes	Yes															11.74	9.45	1.69	82.23	NA	＜5	0.55	Bronchial brush: negative	BALF: negative, negative	NA	negative	negative	negative	NA	Yes	A. baumannii,HRV-C	True positive	A. baumannii,HRV-C	True positive	Yes
181	male	80									Yes			Yes						1.02	0.85	0.16	75.69	52.26	NA	NA	NA	BALF: A. baumannii, negative	NA	NA	NA	NA	NA		A. baumannii,B. thetaiotaomicron,K. michiganensis,K. pneumoniae,E. coli,HSV-1,E. faecalis	True positive	HSV-1,K. pneumoniae,A. baumannii,E. coli,E. faecalis	True positive		Yes
182	female	25	Yes	Yes	Yes															9.52	7.75	1.19	12.98	NA	NA	NA	NA	Sputum: H. influenzaeBlood bacilli, BALF: H. influenzae Blood bacilli	negative	negative	NA	NA	NA	Yes	A. fumigatus,P. jirovecii,H. influenzae,IAV	True positive	IAV,P. jirovecii,H. influenzae	True positive		Yes
183	male	73	Yes	Yes	Yes	Yes		Yes							Yes					11.87	9.2	12.1	62.9	0.2	＜5	0.6	BALF: negative	BALF: K. pneumoniae, Sputum: K. pneumonia, P. aeruginosa	NA	NA	positive	NA	NA	Yes	P. aeruginosa,K. pneumoniae,A. fumigatus,EBV,HCoV-229E,IAV,IBV	True positive	HCoV-229E,A. fumigatus,P. aeruginosa,EBV,IBV,K. pneumoniae,IAV	True positive	Yes
184	male	64		Yes	Yes	Yes		Yes	Yes	Yes				Yes						8.63	5.08	2.47	2.88	＜0.1	NA	0.79	NA	BALF: negative	NA	NA	positive	NA	NA		HHV-7	True negative	EBV,HHV-7	True negative		Yes
185	male	83	Yes	Yes	Yes	Yes	Yes	Yes			Yes			Yes						8.24	6.17	1.01	26.97	＜0.1	＜5	0.27	Bronchial brush: positive	BALF: negative	NA	positive	positive	NA	NA		MTB complex,EBV	True positive	EBV,MTB complex	True positive	Yes
186	male	72	Yes			Yes		Yes		Yes	Yes			Yes						10.9	9.2	0.9	97.03	NA	NA	0.93	NA	BALF: Candida spp., Sputum: negative	negative	NA	NA	negative	NA		C. albicans,EBV,CMV,HSV-1,E. coli	False positive	C. albicans,HSV-1,CMV,E. coli,EBV	False positive	Yes
187	male	75	Yes																	16.31	13.16	2	40.94	＜0.1	＜5	0.2	Sputum: negative	BALF: C. parapsilosis	negative	NA	negative	NA	NA		E. faecium,C. albicans,C. glabrata,EBV,HHV-7	True positive	HHV-7,C. albicans,E. faecium,C. glabrata,EBV	True positive	Yes
188	male	79	Yes	Yes	Yes	Yes		Yes												23.58	22.71	0.47	218.42	2.13	＜5	4.24	BALF: negative	BALF: A. fumigatuscomplex, K. pneumoniae, Sputum: K. pneumoniae	negative	NA	negative	NA	EBV negative	Yes	A. fumigatus,CMV,HSV-1,HCoV-229E,IAV	True positive	HSV-1,IAV,CMV,HCoV-229E,A. fumigatus	True positive	Yes
189	male	71	Yes										Yes		Yes					14.81	13.68	0.7	208.04	4.13	＜5	0.8	BALF: negative	BALF: C. albicans, Blood: negative, Sputum: C. albicans	negative	NA	NA	NA	EBV CMV negative		U. urealyticum,E. faecalis,E. cloacae complex,C. albicans,HSV-1	True positive	E. cloacae complex,U. urealyticum,HSV-1,E. faecalis,C. albicans	True positive	Yes
190	male	84		Yes	Yes								Yes		Yes		Yes			20.01	15.97	1.82	177.97	0.45	NA	NA	NA	BALF: S. maltophilia, B. multivorans , Sputum: S. maltophilia, C. albicans	NA	NA	NA	NA	NA	Yes	E. faecium,S. maltophilia,A. fumigatus,A. flavus/A. oryzae,C. albicans,EBV,HSV-1,IAV,CMV,HHV-6B	True positive	CMV,E. faecium,S. maltophilia,A. fumigatus,IAV,HSV-1,A. flavus/A. oryzae,C. albicans,EBV	True positive		Yes
191	male	85	Yes	Yes	Yes	Yes		Yes			Yes									8.61	7.2	0.71	114.16	0.45	＜5	0.15	BALF: negative	Sputum: A. baumannii BALF: A. baumannii, Candida spp.	NA	NA	NA	negative	NA		A. baumannii,S. haemolyticus,C. albicans,EBV,HSV-1	True positive	EBV,HSV-1,C. albicans,S. haemolyticus,A. baumannii	True positive	Yes
192	male	67	Yes	Yes	Yes	Yes														7.3	6.16	0.34	105.54	NA	NA	NA	CSF: negative	CSF: negative	negative	negative	NA	NA	NA		MTB complex,P. jirovecii,C. albicans,EBV,HHV-7	True positive	MTB complex,EBV,C. albicans,P. jirovecii,HHV-7	True positive	Yes
193	female	64		Yes	Yes				Yes		Yes	Yes								4.37	3.24	0.97	1.39	0.12	NA	1.17	BALF: negative	BALF: negative	NA	negative	negative	negative	NA		MAC,EBV,HSV-1	False negative	MAC,A. baumannii,M. pneumoniae,HSV-1,EBV	True positive		Yes
194	male	34					Yes													14.14	10.42	2.11	131.06	＜0.1	NA	0.38	BALF: negative	Sputum: C. albicans Blood: negative	NA	negative	negative	NA	NA	Yes	H. influenzae,P. jirovecii,C. albicans,EBV,HHV-7,CMV,HSV-1	True positive	H. influenzae,C. albicans,EBV,CMV,HSV-1,P. jirovecii,HHV-7	True positive	Yes
195	female	29		Yes	Yes				Yes	Yes										7.41	6.63	0.6	162.37	0.69	＜5	>10	BALF: negative	BALF: E. aerogenes, C. albicans, B. cepacia	negative	NA	negative	NA	NA	Yes	K. aerogenes,U. parvum,MTB complex,C. albicans,A. niger,EBV,IBV	True positive	U. parvum,A. niger,C. albicans,EBV,K. aerogenes,MTB complex,IBV	True positive	Yes
196	male	48		Yes										Yes						7.84	6	0.85	54.48	NA	＜5	0.12	NA	NA	negative	NA	positive	NA	NA		M. abscessus,EBV	True positive	M. abscessus,EBV	True positive	Yes
197	female	60							Yes											NA	NA	NA	NA	NA	NA	0.51	Bronchial brush: negative	BALF: negative	NA	NA	negative	NA	NA		negative	True negative	negative	True negative	Yes
198	male	21	Yes	Yes	Yes									Yes						6.03	3.4	1.81	11.14	NA	＜5	0.18	BALF: negative	BALF: negative	negative	NA	negative	NA	EBV negative	Yes	P. jirovecii,HRV-C	True positive	HRV-C,P. jirovecii	True positive	Yes
199	female	83		Yes	Yes															NA	NA	NA	NA	NA	＜5	0.15	NA	BALF: negative	NA	negative	positive	NA	NA		E. faecium,EBV,IBV	True positive	EBV,IBV,E. faecium	True positive	Yes
200	male	59	Yes	Yes						Yes										11.29	9.09	1.33	55.95	＜0.1	＜5	2.04	NA	BALF: Candida spp.	NA	negative	positive	NA	NA	Yes	S. oralis,E. coli,C. albicans,A. fumigatus,HSV-1,EBV,HHV-7,HPIV-4,IAV	True positive	A. fumigatus,HPIV,IAV,HHV-7,HSV-1,EBV	True positive		Yes
201	female	28	Yes	Yes																7.86	6.35	1.11	13.79	＜0.1	＜5	0.26	Sputum: negative	BALF: Candida spp.	negative	negative	positive	NA	NA		A. graevenitzii,HHV-7	True negative	HHV-7	True negative		Yes
202	female	74	Yes	Yes	Yes	Yes		Yes												NA	NA	NA	NA	NA	＜5	1.27	Bronchial brush: negative	NA	NA	NA	positive	negative	EBV negative	Yes	E. faecium,A. fumigatus,IBV,RSV	True positive	RSVB,IBV,A. fumigatus,E. faecium	True positive	Yes
203	female	47	Yes	Yes	Yes									Yes						4.27	0.8	3.04	1.15	＜0.1	NA	0.19	BALF: negative	BALF: negative	NA	NA	positive	NA	NA		MTB complex,A. fumigatus,EBV,IBV	False positive	IBV,EBV	True positive		Yes
204	female	75		Yes																22.76	21.69	0.59	290.05	0.95	NA	>10	BALF: negative	BALF: A. fumigatuscomplex Sputum: A. fumigatuscomplex, C. albicans	NA	NA	negative	NA	CMV: negative	Yes	HCoV-229E,A. fumigatus,HSV-1,HRV-B,CMV	True positive	CMV,HSV-1,HCoV-229E,HRV-B,A. fumigatus	True positive	Yes
205	female	51		Yes	Yes			Yes							Yes				Yes	6.92	5.65	0.42	3.52	＜0.1	NA	0.55	NA	Sputum: negative, Pleural effusion: negative , BALF: negative	NA	NA	NA	NA	NA		S. oralis,S. haemolyticus,E. faecium,C. albicans,HSV-1	True negative	HSV-1,E. faecium,S. haemolyticus,C. albicans	True negative		Yes
206	male	72	Yes	Yes	Yes					Yes										NA	NA	NA	NA	NA	NA	0.24	NA	BALF: negative Sputum: Candida spp.	NA	negative	positive	NA	NA		C. albicans,EBV	True negative	C. albicans,EBV	True negative	Yes
207	male	67		Yes	Yes	Yes		Yes		Yes			Yes		Yes					8.27	6.02	1.65	26.08	＜0.1	＜5	0.16	NA	BALF: negative	negative	positive	positive	NA	NA		S. parasanguinis,MTB complex,HHV-7	True positive	MTB complex,HHV-7	True positive		Yes
208	male	85		Yes	Yes								Yes		Yes		Yes			14.28	10.13	1.94	39.64	0.28	NA	0.96	NA	BALF: S. maltophilia, catheter tip: negative Sputum: S. maltophilia	NA	NA	NA	NA	NA	Yes	C. striatum,E. faecium,C. albicans,EBV,HSV-1,CMV,IAV	False negative	E. faecium,CMV,M. hominis,HSV-1,C. albicans,EBV,IAV,	False negative		Yes
209	female	23		Yes	Yes												Yes			8	5.4	2.14	1.05	NA	NA	0.16	Bronchial brush: negative	BALF: negative	NA	NA	NA	NA	NA	Yes	M. intracellulare,IAV	True positive	M. intracellulare,IAV	True positive	Yes
210	male	68	Yes	Yes	Yes									Yes					Yes	3.79	2.5	0.83	87.84	1.36	NA	1.1	BALF: negative	Sputum: C. albicans	negative	NA	positive	negative	NA		C. glabrata,HHV-7,IAV,HHV-8	True positive	HHV-7,C. glabrata,IAV,	True positive		Yes
211	female	68		Yes		Yes		Yes		Yes										7.36	5.55	1.09	NA	NA	NA	0.31	Bronchial brush: negative	BALF: negative	NA	NA	NA	NA	NA		SARS-CoV-2,H. parainfluenzae	True positive	H. parainfluenzae,SARS-CoV-2	True positive	Yes
212	female	45								Yes										7.49	6.13	0.91	12.01	＜0.1	＜5	2.58	NA	BALF: negative	NA	NA	NA	NA	NA		S. aureus,EBV,HHV-7	False negative	SARS-CoV-2,S. aureus,P. jirovecii,HHV-7	True positive		Yes
213	male	66		Yes		Yes									Yes					13.89	12.75	0.42	108.7	0.32	＜5	0.14	NA	BALF: negative	NA	NA	NA	NA	NA		H. influenzae,P. aeruginosa,K. pneumoniae,HSV-1	True positive	HHV-7,K. pneumoniae,H. influenzae,HSV-1,P. jirovecii,P. aeruginosa	True positive		Yes
214	female	28	Yes	Yes		Yes		Yes												2.14	1.62	0.45	1.16	0.21	NA	0.18	Bronchial brush: negative	BALF: negative	negative	NA	NA	NA	EBV: negative	Yes	MTB complex,IBV	True positive	MTB complex,IBV	True positive	Yes
215	female	38	Yes																	7.27	4.98	1.75	2.33	NA	NA	0.24	Bronchial brush: negative	BALF: negative	NA	NA	positive	NA	NA		A. baumannii,C. parapsilosis,HSV-1	False negative	C. parapsilosis,MTB complex,HSV-1	True positive		Yes
216	female	62	Yes	Yes	Yes								Yes							11.17	8.48	1.92	4.82	＜0.1	＜5	0.18	Sputum: negative	Sputum: Candida spp. , BALF: negative	negative	negative	positive	NA	NA		MTB complex,H. influenzae,EBV,CMV,HHV-7	True positive	H. influenzae,EBV,CMV,MTB complex,HHV-7	True positive	Yes
217	male	74		Yes	Yes					Yes										6.29	4.48	1.33	7.68	＜0.1	＜5	0.3	Bronchial brush: negative	BALF: K. pneumoniae Sputum: Candida spp.	negative	negative	negative	NA	NA	Yes	K. pneumoniae,P. jirovecii,C. albicans,EBV,CMV,IBV	True positive	EBV,C. albicans,K. pneumoniae,P. jirovecii,IBV,CMV	True positive	Yes
218	male	59		Yes	Yes	Yes													Yes	5.28	2.87	1.75	7.41	0.12	＜5	0.25	Sputum: negative	BALF: negative	negative	NA	positive	NA	NA		P. salivae,EBV,HHV-7	True negative	EBV,HHV-7	True negative		Yes
219	male	67		Yes	Yes			Yes												14.65	13	1.05	71.06	0.38	NA	0.19	NA	BALF: C. albicans , Sputum: C. albicans	NA	NA	NA	NA	NA	Yes	E. faecium,C. psittaci,EBV,HHV-7,HHV-6B	False negative	C. psittaci,C. albicans,E. faecium,C. parapsilosis,EBV,HHV-7	True positive		Yes
220	male	76	Yes	Yes	Yes	Yes				Yes										10.07	8.94	0.82	272.24	1.77	＜5	0.66	NA	Sputum: C. albicans, BALF: A. baumannii	NA	NA	negative	NA	A.fumigatus positive	Yes	S. pneumoniae,P. aeruginosa,E. anophelis,B. anthropi,A. fumigatus,C. neoformans,C. albicans,EBV,HHV-7,HSV-1,hMPV	True positive	C. neoformans,A. fumigatus,C. albicans,S. pneumoniae,P. aeruginosa,hMPV,EBV,HHV-7,HSV-1	True positive		Yes
221	male	64												Yes						6.22	3.89	1.03	92.17	NA	NA	NA	NA	BALF: common oral colonizers	Blood: negative	NA	NA	NA	NA	Yes	C. albicans,P. jirovecii,EBV,HRV-A,HPIV-3,HCoV-HKU1	True positive	C. albicans,EBV,HCoV-HKU1,P. jirovecii,HPIV-3,HRV-A	True positive	Yes
222	male	64	Yes	Yes		Yes		Yes	Yes				Yes	Yes					Yes	11.89	11.54	0.17	253.08	>100.00	＜5	0.3	NA	Sputum: Gram+ cocci	Blood: negative	Blood: negative	NA	NA	Stool: K. pneumoniae	Yes	S. pyogenes,P. kudriavzevii,EBV,HRV-A,HSV-1,HHV-7,MTB complex	False negative	HSV-1,EBV,HHV-7,S. pyogenes,HRV-A,MTB complex	False negative		Yes
223	female	59				Yes														5.3	63.6	1.68	<0.50	NA	＜5	0.31	NA	NA	Blood: negative	NA	NA	BALF: negative	NA	Yes	S. mitis,MTB complex,M. mageritense,P. aeruginosa,HHV-7,HCoV-HKU1	True positive	HCoV-HKU1,P. aeruginosa,MTB complex,HHV-7	True positive		Yes
224	male	63	Yes	Yes										Yes						0.32	0.13	0.19	237.99	1.04	＜5	0.15	NA	Stool: enterococci	Blood: negative	NA	NA	NA	NA	Yes	C. tropicalis,hMPV,EBV,HRV-A,HHV-6B,B. cereus group	True positive	C. tropicalis,hMPV,EBV,HRV-A,B. cereus group	True positive		Yes
225	female	21					Yes													12.81	8.82	2.18	3.44	＜0.1	＜5	0.1	NA	BALF: negative	Blood: negative	NA	NA	BALF: negative	NA	Yes	C. neoformans,HHV-7,hMPV,RSVB	True positive	hMPV,C. neoformans,HHV-7,RSVB	True positive	Yes
226	male	17		Yes	Yes		Yes										Yes			9.46	7.17	1.66	14.8	NA	＜5	0.13	NA	BALF: P. aeruginosa	Blood: negative	NA	NA	NA	NA		P. aeruginosa	True positive	P. aeruginosa	True positive	Yes
227	male	50	Yes																	6.03	3.68	1.54	82.85	＜0.1	＜5	0.19	NA	negative	Blood: negative; BALF: negative	NA	NA	Pleural fluid: negative；BALF:negative	NA		SARS-CoV-2,HHV-7	True positive	SARS-CoV-2,HHV-7	True positive	Yes
228	male	58		Yes		Yes		Yes			Yes	Yes								4.55	3.33	0.79	3.37	0.34	NA	NA	NA	BALF: negative	Blood: negative	NA	NA	NA	NA		C. indologenes,HHV-7	True negative	HSV-1,HHV-7	True negative		Yes
229	female	43		Yes	Yes	Yes								Yes					Yes	4.44	2.67	1.05	16.07	NA	NA	1.21	negative	BALF: negative	Blood: negative	NA	NA	NA	M. pneumoniae: positive		M. pneumoniae,S. pneumoniae,P. aeruginosa,M. catarrhalis,EBV,HSV-1	True positive	M. pneumoniae,EBV,S. pneumoniae,M. catarrhalis	True positive		Yes
230	male	69	Yes	Yes	Yes	Yes		Yes						Yes						5.47	3.13	0.99	45.44	NA	<0.1	0.13	NA	Bone marrow: negative; Sputum: Candida spp.	Blood: negative	Sputum: negative	NA	NA	EBV positive		P. jirovecii,EBV,HHV-7,HSV-1	True positive	P. aeruginosa,P. jirovecii,EBV,HHV-7,HSV-1	True positive		Yes
231	female	29	Yes	Yes																4.78	3.22	1.3	1.48	NA	＜5	0.28	NA	BALF: negative	Blood: negative	Sputum: negative	NA	BALF: negative	M. pneumoniae: weakly positive		H. nanceiensis,P. jirovecii,EBV,CMV,HSV-1,hMPV,IBV	True positive	EBV,IBV,HSV-1,hMPV	True positive		Yes
232	male	58		Yes	Yes															6.27	3.82	1.82	70.05	NA	<0.1	NA	NA	BALF: negative	NA	Sputum: negative；BALF: negative	NA	NA	NA		B. heparinolyticus,EBV	False negative	EBV	True positive		Yes
233	male	59								Yes										5.28	2.77	1.95	3.37	＜0.1	＜5	0.41	NA	BALF: negative	Blood: negative	NA	NA	NA	NA	Yes	IAV,V. atypica,A. graevenitzii,S. odontolytica,MTB complex,K. pneumoniae,EBV,RSV	True positive	EBV,E. faecium,MTB complex,RSV,K. pneumoniae,IAV	True positive		Yes
234	male	61	Yes	Yes	Yes									Yes			Yes			12.67	11.87	0.51	204.03	27.74	NA	NA	NA	BALF: P. mirabilis, N. glabratus	NA	NA	NA	NA	NA	Yes	K. pneumoniae,P. mirabilis,S. aureus,C. glabrata,HSV-1	True positive	P. mirabilis,C. glabrata,HSV-1,S. aureus,K. pneumoniae	True positive	Yes
235	female	43	Yes	Yes	Yes									Yes						16.78	14.15	1.09	100.35	4.48	NA	NA	NA	Blood: negative; Sputum: negative	NA	NA	NA	BALF: negative	NA		P. jirovecii		negative				Yes
236	male	94		Yes	Yes	Yes		Yes												19.71	19	0.4	75.34	16.64	＜5	0.78	NA	BALF: K. pneumoniae, Candida spp.	Blood: negative	NA	NA	NA	NA	Yes	H. influenzae,S. pneumoniae,M. catarrhalis,K. pneumoniae,C. albicans,P. jirovecii,EBV,HSV-1,HRV-A	True positive	C. albicans,H. influenzae,P. jirovecii,K. pneumoniae,S. pneumoniae,M. catarrhalis,EBV,HRV-A,HSV-1	True positive	Yes
237	male	28		Yes					Yes											NA	NA	NA	NA	NA	＜5	0.18	NA	BALF: negative	Blood: negative	NA	NA	BALF: negative	NA		A. graevenitzii,HHV-7,EBV,Human mastadenovirus C	True positive	EBV,Human mastadenovirus C,HHV-7	True positive		Yes
238	male	46											Yes	Yes					Yes	12	11	1	10.49	0.3	＜5	0.14	NA	Sputum: negative; stool: Candida spp.	NA	NA	NA	NA	NA	Yes	R. mucilaginosa,E. faecium,HHV-7,SARS-CoV-2	True positive	E. faecium,HHV-7,SARS-CoV-2	True positive		Yes
239	male	37	Yes	Yes	Yes	Yes		Yes												7.15	6.28	0.71	188.69	7.45	＜5	0.11	NA	Blood: negative; Sputum: A. baumannii; Urine: C. parapsilosis	NA	Blood: negative	NA	Sputum: negative	NA	Yes	MTB complex,S. mitis,HHV-7	False negative	MTB complex,Human mastadenovirus B	False negative		Yes
240	female	78		Yes	Yes									Yes						8.45	6.84	0.95	27.61	NA	NA	0.24	NA	BALF: negative	BALF: negative	NA	NA	BALF: negative	NA		P. gingivalis,A. flavus/A. oryzae,EBV,CMV	True positive	CMV,EBV,A. flavus/A. oryzae	True positive		Yes
241	female	69				Yes	Yes			Yes										3.94	2.76	0.71	75.37	NA	＜5	0.43	NA	BALF: negative	NA	BALF: negative	NA	NA	NA		C. psittaci,HSV-1,EBV	True positive	HSV-1,C. psittaci,EBV	True positive	Yes
242	male	62		Yes	Yes	Yes		Yes							Yes					12.37	11.86	0.4	31.42	56.68	NA	0.15	NA	BALF: K. pneumoniae, P. kudriavzevii	NA	NA	NA	NA	NA		U. parvum	False negative	U. parvum	False negative	Yes
243	male	84		Yes	Yes	Yes		Yes			Yes				Yes					13.98	13.21	0.21	21.34	1.93	＜5	0.35	NA	Sputum: A. fumigatus; BALF: P. aeruginosa, A. fumigatus, A. baumannii	Blood: negative	NA	NA	NA	Aspergillus spp.positive	Yes	C. striatum,P. aeruginosa,E. faecium,A. fumigatus,A. flavus/A. oryzae,R. microsporus,EBV,CMV,HPIV-3,HSV-1,HRV-A	True positive	R. microsporus,HRV-A,A. fumigatus,HSV-1,E. faecium,HPIV-3,A. flavus/A. oryzae,EBV,P. aeruginosa,CMV	True positive		Yes
244	male	61									Yes		Yes							15.45	13.21	1.08	59.92	＜0.1	＜5	0.09	NA	Sputum: K. pneumoniae, S. maltophilia; BALF: S. maltophilia, K. pneumoniae	NA	NA	NA	NA	NA		K. pneumoniae,C. striatum,S. maltophilia,P. jirovecii,EBV	True positive	EBV,S. maltophilia,P. jirovecii,K. pneumoniae	True positive		Yes
245	male	65	Yes	Yes				Yes						Yes						3.85	2.46	0.85	11.59	＜0.1	＜5	0.22	NA	Pleural effusion: negative	Blood: negative	Blood: negative	NA	NA	NA		MTB complex,EBV,SARS-CoV-2	False positive	EBV,MTB complex	True positive		Yes
246	male	92				Yes		Yes				Yes			Yes	Yes				14.86	14.12	0.46	91.36	0.19	NA	NA	NA	Sputum: C. tropicalis, Candida spp.; BALF: Candida spp.	NA	NA	NA	NA	NA	Yes	E. faecium,C. striatum,K. pneumoniae,A. baumannii,C. parapsilosis species complex,HSV-1,EBV,CMV	True positive	EBV,CMV,K. pneumoniae,C. parapsilosis species complex,HSV-1,E. faecium,A. baumannii	True positive		Yes
247	male	36		Yes	Yes	Yes		Yes												7.39	4.86	1.92	0.99	NA	＜5	0.11	NA	BALF: negative	Blood: negative	BALF: negative	NA	NA	NA		S. mitis,G. vaginalis,EBV,HHV-7	False positive	EBV,HHV-7	True negative		Yes
248	male	87	Yes	Yes	Yes															14.04	12.24	9	140.35	4.21	＜5	0.31	NA	Sputum: K. pneumoniae, C. albicans; BALF: K. pneumoniae	NA	NA	NA	BALF: negative	NA	Yes	K. pneumoniae,E. cloacae complex,C. freundii complex,C. albicans,EBV,SARS-CoV-2	True positive	EBV,SARS-CoV-2,C. albicans,E. cloacae complex,K. pneumoniae	True positive		Yes
249	female	49	Yes	Yes	Yes	Yes	Yes	Yes									Yes			3.28	1.76	1.23	33.68	NA	NA	0.26	NA	BALF: P. aeruginosa	Blood: negative	Blood: negative	NA	NA	NA		P. aeruginosa,SARS-CoV-2	False positive	P. aeruginosa	True positive		Yes
250	male	57	Yes	Yes	Yes	Yes	Yes	Yes			Yes			Yes	Yes					16.24	12.56	1.43	166.23	10.6	10.452	2.38	NA	Sputum: S. haemolyticus; BALF: K. pneumoniae	NA	NA	NA	NA	NA	Yes	E. faecium,A. baumannii,HSV-1,CMV,EBV,Betacoronavirus 1	False negative	A. baumannii,E. faecium,R. pusillus,EBV,Betacoronavirus 1,CMV,HSV-1	True positive		Yes
251	female	74	Yes	Yes	Yes						Yes									4.08	2.67	0.8	21.52	NA	NA	1.31	NA	BALF: negative	NA	BALF: negative	NA	BALF: negative	NA		E. faecium,C. abortus,EBV,HRV-C	True positive	E. faecium,EBV,C. abortus,HRV-C	True positive	Yes
252	male	61	Yes	Yes	Yes				Yes					Yes						11.89	10.3	0.84	199.22	NA	NA	NA	NA	Sputum: negative	NA	NA	NA	NA	M. pneumoniae: positive	Yes	EBV,CMV,HCoV-HKU1	False negative	MTB complex,EBV,CMV,HCoV-HKU1,BKV	True positive		Yes
253	male	57	Yes	Yes	Yes	Yes		Yes		Yes										6.58	4.95	1.23	9.02	NA	＜5	0.16	NA	BALF: negative	NA	NA	NA	NA	NA	Yes	P. gingivalis,U. urealyticum,A. fumigatus,EBV,Human mastadenovirus B	False negative	A. fumigatus；EBV；Human mastadenovirus B	False negative		Yes
254	male	60	Yes	Yes	Yes									Yes						3.12	1.54	1.17	28.24	39.68	＜5	0.16	NA	BALF: negative	Blood: negative	NA	NA	NA	NA		negative	True negative	B. cereus group,HSV-1,EBV	True negative			Yes
255	male	58				Yes		Yes							Yes					7.38	5.76	1.01	10.27	NA	NA	0.3	NA	Sputum: Candida spp.,	NA	Sputum: negative	NA	BALF: negative	NA		negative	True negative	EBV	True negative			Yes
256	male	75		Yes	Yes	Yes			Yes											10.37	9.81	0.39	178.99	1.17	＜5	0.36	NA	BALF: C. albicans; Sputum: C. albicans	Blood: negative	Sputum: negative	NA	NA	Aspergillus spp.negative		C. albicans,EBV	True negative	C. albicans,EBV,HSV-1	True negative		Yes
257	male	62		Yes	Yes	Yes			Yes											7.72	5.6	1.72	9.79	NA	NA	NA	NA	Sputum: C. albicans; BALF: K. pneumoniae, E. coli;	NA	NA	NA	NA	NA		K. pneumoniae,B. heparinolyticus,E. coli,S. maltophilia,C. albicans,HSV-1,EBV,CMV	False positive	S. maltophilia,EBV,E. coli,C. albicans,K. pneumoniae,B. heparinolyticus,HSV-1	False positive		Yes
